# Supplementary material for: The attitudes of hospital directors towards normalising accreditation standards: A qualitative descriptive study for Saudi Arabia
Source: Int J Qual Health Care. 2022 Sep 1;34(3):mzac070. doi: 10.1093/intqhc/mzac070 (PMC9470101; doi:10.1093/intqhc/mzac070)
Supplement: mzac070_Supp [file mzac070_supp.zip]

Archive with 2 entries (2 files):
- Supplement A - Interview Guide.pdf
- Supplement B - Coding Tree.pdf
